# Supplementary material for: A GSDMB enhancer-driven HSV thymidine kinase-expressing vector for controlling occult peritoneal dissemination of gastric cancer cells
Source: BMC Cancer. 2015 May 29;15:439. doi: 10.1186/s12885-015-1436-1 (PMC4446855; doi:10.1186/s12885-015-1436-1)
Supplement: Additional file 1: Table S1. — Top ten probe sets showing expression specific to diffuse-type gastric cancer. [file 12885_2015_1436_MOESM1_ESM.xls]

## Sheet: Sheet1
Additional Table Top ten robe sets showing expression specific to diffuse-type gastric cancer
Probe Set†	p-value	Fold change*		Gene
103_at	1.5599e-10	23.9488		thrombospondin 4 (THBS4)
773_at	8.54034e-06	18.8538		myosin, heavy chain 11, smooth muscle (MYH11)
774_g_at	4.33737e-05	16.2331		myosin, heavy chain 11, smooth muscle (MYH11)
38407_r_at	6.1317e-08	15.2686		prostaglandin D2 synthase 21kDa (brain) (PTGDS)
36681_at	6.6481e-07	13.2813		apolipoprotein D (APOD)
37394_at	8.16555e-08	12.2371		complement component 7 (C7)
40776_at	0.000122276	11.4687		desmin (DES)
767_at	1.10183e-06	10.5199		myosin, heavy chain 11, smooth muscle (MYH11)
36067_at	7.42669e-06	9.70345		chemokine (C-C motif) ligand 19 (CCL19)
32582_at	4.76601e-06	9.53905		myosin, heavy chain 11, smooth muscle (MYH11)
†Affymetrix GeneChip Probe Set ID
*ratio of expression of diffuse-type GC to that of intestinal-typeGC
